# Supplementary material for: Ca2+-Driven Selectivity of the Effect of the Cardiotonic Steroid Marinobufagenin on Rabbit Sinoatrial Node Function
Source: Cells. 2023 Jul 18;12(14):1881. doi: 10.3390/cells12141881 (PMC10378090; doi:10.3390/cells12141881)
Supplement: Supplementary file 1 [file cells-12-01881-s001.zip]

Archive with 6 entries (5 files):
- cells-2410410-supplementary/
- cells-2410410-supplementary/Table S1.pdf
- cells-2410410-supplementary/Table S2.pdf
- cells-2410410-supplementary/Table S3.pdf
- cells-2410410-supplementary/Table S4.pdf
- cells-2410410-supplementary/Table S5.pdf
